# Supplementary material for: Design and Synthesis of (Z)-5-(Substituted benzylidene)-3-cyclohexyl-2-thioxothiazolidin-4-one Analogues as Anti-Tyrosinase and Antioxidant Compounds: In Vitro and In Silico Insights
Source: Antioxidants (Basel). 2022 Sep 27;11(10):1918. doi: 10.3390/antiox11101918 (PMC9598926; doi:10.3390/antiox11101918)
Supplement: Supplementary file 1 [file antioxidants-11-01918-s001.zip]

Archive with 1 entries (1 files):
- antioxidants-1921568-supplementary.pdf
